# Supplementary material for: Developing an implementation fidelity checklist for a vocational rehabilitation intervention
Source: Pilot Feasibility Stud. 2022 Nov 2;8:234. doi: 10.1186/s40814-022-01194-x (PMC9628165; doi:10.1186/s40814-022-01194-x)
Supplement: Supplementary file 1 — Additional file 1. ESSVR Fidelity Checklist. Digitised version of the ESSVR fidelity checklist developed in this study. ESSVR Fidelity Checklist Completion Guidance Notes. Guidance notes developed in this study to aid in checklist completion. [file 40814_2022_1194_MOESM1_ESM.zip]

Archive with 2 entries (2 files):
- ESSVR_FidelityChecklistR1.xlsx
- FidelityAssessmentGuidanceNotes ESSVRR1.docx
