# Supplementary material for: Developing an implementation fidelity checklist for a vocational rehabilitation intervention
Source: Pilot Feasibility Stud. 2022 Nov 2;8:234. doi: 10.1186/s40814-022-01194-x (PMC9628165; doi:10.1186/s40814-022-01194-x)
Supplement: Supplementary file 1 — Additional file 1. ESSVR Fidelity Checklist. Digitised version of the ESSVR fidelity checklist developed in this study. ESSVR Fidelity Checklist Completion Guidance Notes. Guidance notes developed in this study to aid in checklist completion. [file 40814_2022_1194_MOESM1_ESM.zip › ESSVR_FidelityChecklistR1.xlsx]

## Sheet: Sheet1
		Fidelity Checklist		Participant ID:				Researcher Initials:				Time Taken to Complete:		Hours	Minutes
		Stage One: Early Recovery
		Component Number		Core/Desirable		Component Description		Evidence of component? -Y/N/NA	Data Extraction				Data Source
		1.1		Core		RETAKE OT intervenes within 12 weeks of stroke		SELECT	Date of stroke	dd/mm/yyyyy	OT must have interevened by:	Reason (if not within 12 weeks):	SELECT
									Date of first contact	dd/mm/yyyyy	#VALUE!
		1.2		Core		RETAKE OT assesses the impact of the stroke on the participant		SELECT					SELECT
		1.3		Core		RETAKE OT assesses the impact of the stroke on the participant’s job		SELECT					SELECT
		1.4		Desirable		RETAKE OT assesses the impact of the stroke on the participant’s family		SELECT					SELECT
		1.5		Core		RETAKE OT helps the participant plan a return to work and prepares them to return to work		SELECT					SELECT
		1.6		Core		RETAKE OT communicates in writing with relevant stakeholders regarding work status		SELECT					SELECT
		1.7		Core		RETAKE OT coordinates VR across relevant sectors		SELECT					SELECT
																Stage 1
																Core		Desirable
																Evidence	0	Evidence	0
																No Evidence	0	No Evidence	0
		Stage Two: Graded Return to Work														Not Deliverable	0	Not Deliverable	0
																Total	0
		Component Number		Core/Desirable		Component Description		Evidence of component?	Data Extraction
		2.1		Core		RETAKE OT provides education and advice to the participant		SELECT					SELECT
		2.2		Desirable		RETAKE OT provides emotional support to the participant		SELECT					SELECT
		2.3		Core		RETAKE OT provides education and advice to the employer		SELECT					SELECT
		2.4		Desirable		RETAKE OT provides emotional support to the employer		SELECT					SELECT
		2.5		Desirable		RETAKE OT provides education and advice to the participant’s family		SELECT					SELECT
		2.6		Desirable		RETAKE OT provides emotional support to the participant’s family		SELECT					SELECT
		2.7		Core		RETAKE OT negotiates a phased return to work		SELECT					SELECT
		2.8		Core		RETAKE OT mediates workplace adjustments		SELECT					SELECT
		2.9		Core		RETAKE OT provides mechanism for feedback based on work performance		SELECT					SELECT
		2.10		Core		RETAKE OT continuously monitors the participant’s return to work to ensure sustainability and job retention		SELECT					SELECT
																Stage 2
																Core		Desirable
																Evidence	0	Evidence	0
																No Evidence	0	No Evidence	0
		Stage Three: Job Retention														Not Deliverable	0	Not Deliverable	0
																Total	0
		Component Number		Core/Desirable		Component Description		Evidence of component?	Data Extraction
		3.1		Core		RETAKE OT identifies issues that arise within the return to work process with relevant stakeholders.		SELECT					SELECT
		3.2		Core		RETAKE OT addresses the issues that arise within the return to work process with all stakeholders		SELECT					SELECT
		3.3		Core		RETAKE OT explores alternative duties and/or job roles for the participant where current work could not be sustained/ was not feasible		SELECT					SELECT
		3.4		Core		RETAKE OT practices gradual, appropriate disengagement from the intervention with the participant		SELECT					SELECT
		3.5		Core		RETAKE OT discusses gradual, appropriate disengagement from the intervention with the participant’s employer		SELECT					SELECT
																Stage 3
																Core		Desirable
																Evidence	0	Evidence	0
																No Evidence	0	No Evidence	0
		Stage Four: Discharge Process														Not Deliverable	0	Not Deliverable	0
																	0
		Component Number		Core/Desirable		Component Description		Evidence of component?	Data Extraction
		4.1		Core		RETAKE OT and participant agree an appropriate timepoint for withdrawing from the intervention		SELECT					SELECT
		4.2		Core		RETAKE OT discusses and communicates the mechanism for re-accessing the vocational service or provides information about access to further avenues of support to the participant		SELECT					SELECT
		4.3		Core		RETAKE OT discusses and communicates the mechanism for re-accessing the vocational service or provides information about access to further avenues of support to the participant’s employer		SELECT					SELECT
		4.4		Desirable		RETAKE OT discusses and communicates the mechanism for re-accessing the vocational service or provides information about access to further avenues of support to the participant’s family		SELECT					SELECT
		4.5		Core		RETAKE OT provides the participant’s GP and other relevant health care professionals with a copy of the Discharge Letter		SELECT					SELECT
																Stage 4
																Core		Desirable
																Evidence	0	Evidence	0
				This table shows the percentage of components delivered (Core and Desireable).		Stage		Core	%	Desirable	%					No Evidence	0	No Evidence	0
						Stage One		0	0	0	0					Not Deliverable	0	Not Deliverable	0
						Stage Two		0	0	0	0					Total	0
						Stage Three		0	0	NONE	NONE
						Stage Four		0	0	0	0				Totals	Core		Desirable
						Total		0	0	0	0					Evidence	0	Evidence	0
																No Evidence	0	No Evidence	0
																Not Deliverable	0	Not Deliverable	0
				This table shows the overall fidelity score, taking desirable components and non-deliverable components into account.	Stage
						Stage One	0
						Stage Two	0								Without	0
						Stage Three	0								With desirable	0
						Stage Four	0
						Total	0
